# Supplementary material for: Design and Synthesis of Immunoadjuvant QS-21 Analogs and Their Biological Evaluation
Source: Biomedicines. 2024 Feb 19;12(2):469. doi: 10.3390/biomedicines12020469 (PMC10887094; doi:10.3390/biomedicines12020469)
Supplement: Supplementary file 1 [file biomedicines-12-00469-s001.zip]

Archive with 1 entries (1 files):
- biomedicines-2737240-supplementary.pdf
